# Supplementary material for: Evaluation of the Effectiveness and Color Stability of In-Office Bleaching Agents: A Retrospective Study
Source: J Clin Med. 2026 May 1;15(9):3458. doi: 10.3390/jcm15093458 (PMC13164076; doi:10.3390/jcm15093458)
Supplement: Supplementary file 1 [file jcm-15-03458-s001.zip]

Archive with 1 entries (1 files):
- jcm-4245382-supplementary.pdf
